# Supplementary material for: Videogame exposure positively associates with selective attention in a cross-sectional sample of young children
Source: PLoS One. 2021 Sep 27;16(9):e0257877. doi: 10.1371/journal.pone.0257877 (PMC8476027; doi:10.1371/journal.pone.0257877)
Supplement: S1 Dataset — (XLSX) [file pone.0257877.s002.xlsx]

## Sheet: DATA
Subj	Sex	Parent	SES	Age	Gamer_status	VG	AppScore	VisSust	AudSust	WSCT	IQ
1089074	1	1	4	6	0	0	13	28	30	33	112
1089655	2	1	4	7	2	3	17	28	30	18	102
1089028	1	1	5	6	1	3	18	29	30	60	126
1089044	1	1	5	7	2	2	18	30	30	30	112
1089077	1	1	3	5	2	3	16	22	29	32	102
1089069	1	1	5	6	2	2	14	24	29	32	107
1089073	1	1	1	6	0	0	14	24	29	20	100
1089061	1	1	5	6	0	0	12	28	29	60	116
1089618	2	1	5	7	1	1	16	28	29	26	136
1089654	2	1	4	7	2	2	15	29	29	20	127
1089661	2	1	5	5	0	0	16	29	29	30	118
1089684	2	1	4	7	2	3	18	29	29	23	126
1089633	2	1	5	6	0	0	17	30	29	20	119
1089059	1	1	5	6	0	0	17	20	28	18	121
1089067	1	1	1	6	1	3	18	21	28	33	110
1089098	1	1	5	6	0	0	13	22	28	32	122
1089065	1	2	4	6	0	0	14	26	28	33	123
1089625	2	2	1	5	2	2	16	26	28	38	114
1089016	1	1	4	6	0	0	14	27	28	39	101
1089063	1	1	3	6	0	0	11	28	28	32	102
1089052	1	1	4	6	0	0	13	28	28	22	105
1089650	2	1	3	6	0	0	14	28	28	33	107
1089601	2	1	4	7	2	4	18	28	28	27	110
1089671	2	1	4	6	0	0	7	29	28	19	116
1089084	1	1	5	6	2	1	12	30	28	27	118
1089096	1	1	4	4	1	4	16	30	28	37	107
1089674	2	2	3	6	1	4	15	25	27	29	102
1089097	1	1	5	6	0	0	14	26	27	25	122
1089057	1	1	4	6	0	0	12	27	27	60	105
1089058	1	1	4	5	0	0	12	27	27	20	110
1089062	1	1	4	6	1	2	17	27	27	35	112
1089051	1	1	4	6	0	0	18	28	27	19	130
1089615	2	1	4	6	0	0	15	29	27	24	128
1089695	2	1	4	6	1	3	17	29	27	32	125
1089602	2	1	5	6	2	4	13	30	27	27	122
1089091	1	2	5	6	2	4	18	30	27	21	128
1089689	2	1	3	7	1	1	15	23	26	31	97
1089064	1	1	1	6	1	3	2	26	26	22	106
1089679	2	1	4	6	1	3	18	26	26	23	107
1089657	2	1	3	6	2	1	17	27	26	20	121
1089025	1	1	2	7	0	0	17	28	26	33	105
1089628	2	1	3	5	0	0	15	30	26	28	108
1089018	1	1	4	7	1	4	17	30	26	23	100
1089640	2	1	4	6	2	1	17	30	26	44	125
1089608	2	1	5	5	2	3	15		26	60	97
1089033	1	1	4	5	1	1	12	22	25	32	119
1089629	2	1	3	6	1	2	14	22	25	18	105
1089619	2	1	5	7	0	0	18	22	25	60	109
1089666	2	1	4	6	1	3		25	25	18	84
1089631	2	1	4	6	2	1	14	26	25	23	126
1089068	1	1	5	5	1	1	17	26	25	60	118
1089641	2	1	5	6	2	1	11	27	25	43	80
1089080	1	1	4	6	1	1	17	27	25	33	96
1089037	1	1	3	7	1	2	18	27	25	26	102
1089676	2	1	4	6	1	2	17	28	25	32	121
1089071	1	1	3	6	2	4	12	29	25	21	96
1089659	2	1	5	4	0	0	5	17	24	60	107
1089055	1	1	5	4	0	0	13	20	24	33	123
1089658	2	1	5	5	0	0	15	21	24	21	118
1089686	2	1	4	6	0	0	15	25	24	27	110
1089049	1	1	3	5	0	0	9	26	24	33	105
1089060	1	1	4	5	1	1	18	27	24	18	133
1089692	2	1	4	5	0	0	14	28	24	60	112
1089612	2	2	4	6	2	2	15	28	24	34	115
1089001	1	1	4	6	0	0	17	29	24	33	106
1089696	2	2	4	5	0	0	14	13	23	33	119
1089675	2	2	3	5	1	3	10	21	23	40	84
1089667	2	1	4	4	0	0	12	22	23	33	126
1089621	2	1	3	5	2	1	8	26	23	32	92
1089085	1	1	3	6	2	1	10	29	23	34	97
1089003	1	1	5	5	0	0	17	14	22	60	120
1089632	2	1	4	5	2	4	17	18	22	35	101
1089021	1	2	4	4	1	2	13	21	22	42	116
1089090	1	1	4	4	2	2	11	22	22	60	110
1089009	1	1	5	6	2	2	16	23	22	26	107
1089070	1	2	5	6	1	2	16	25	22	33	97
1089017	1	1	3	4	2	4	16	27	22	29	119
1089606	2	1	5	6	0	0	15	28	22	32	116
1089075	1	2	3	7	2	2	18	29	22	32	109
1089613	2	1	4	6	0	0	16		22	33	102
1089081	1	1	4	4	0	0	6	16	21	32	106
1089054	1	1	3	4	0	0	12	19	21	32	108
1089643	2	1	4	6	2	4	14	22	21	34	90
1089093	1	1	4	4	2	4	14	25	21	60	112
1089031	1	1	2	4	2	4	15	25	21	20	133
1089087	1	1	4	6	0	0	16	25	21	24	112
1089647	2	1	5	6	1	3	16	25	21		92
1089066	1	1	4	6	1	1	17	27	21	32	122
1089648	2	1	2	6	2	1	17	28	21	37	80
1089076	1	1	4	5	0	0	11	29	21	44	114
1089039	1	1	4	5	0	0	16	12	20	32	136
1089024	1	1	3	5	2	4	10	20	20	19	108
1089010	1	1	3	4	1	2	14	26	20	60	139
1089029	1	1	3	6	1	4	15	27	20	25	105
1089004	1	1	5	5	0	0	13	28	20	60	106
1089660	2	1	5	5	1	1	11	29	20	32	116
1089665	2	1	4	4	1	1	11	11	19	32	108
1089607	2	1	5	4	0	0	10	15	19	45	127
1089685	2	1	4	5	0	0	13	16	19	60	108
1089050	1	1	5	5	0	0	10	17	19	19	114
1089691	2	2		4	0	0	11	21	19	31	84
1089680	2	1	4	5	2	2	9	25	19	32	106
1089682	2	1	3	6	2	1	13	27	19	60	90
1089609	2	1	4	6	2	1	14	29	19	32	110
1089026	1	1	5	4	2	4	16	29	19	27	121
1089045	1	1	4	4	2	3	13	30	19	23	98
1089047	1	1	4	6	2	2	13	30	19	24	110
1089636	2	1		6	2	3	13		19		96
1089011	1	2	4	4	2	4	12	7	18	60	110
1089048	1	1	4	4	1	1	15	19	18	32	125
1089669	2	1	5	5	0	0	12	26	18	12	102
1089610	2	1	2	6	1	3	17	26	18	32	108
1089656	2	1	5	6	2	4	17	29	18	60	79
1089038	1	1	4	5	0	0	15	30	18	29	106
1089620	2	1	5	5	0	0	18		18		103
1089690	2	1	4	4	0	0	11	23	17	35	97
1089056	1	1	4	5	0	0	15	24	17	32	114
1089644	2	1	3	6	2	4	16	27	17	42	97
1089663	2	1	5	5	0	0	10	16	16	41	86
1089672	2	1	4	4	0	0	14	18	16		125
1089014	1	1	4	5	2	2	14	19	16	60	118
1089687	2	1	3	5	1	1	11	6	15	32	97
1089002	1	1	5	4	1	1	12	14	15	34	110
1089043	1	2	5	5	1	2	14	16	15	32	101
1089673	2	1	4	4	0	0	13	19	15	18	109
1089082	1	1	3	6	0	0	7	23	15	30	103
1089677	2	1	4	6	1	4	12	25	15	26	103
1089019	1	1	5	4	0	0	11	26	15	60	123
1089030	1	1	3	5	0	0	14	27	15	24	125
1089699	2	1	4	4	2	4	13	22	13	35
1089041	1	1	4	4	0	0	5	14	12	60	112
1089611	2	1	3	5	2	4	11	19	12	28	102
1089013	1	1	4	4	2	4	9	1	11	41	88
1089603	2	2	5	5	0	0	11	20	11	24	105
1089681	2	1	4	4	0	0	11	23	10	32	100
1089634	2	1	1	5	0	0	11	25	10	29	114
1089678	2	1	4	5	0	0	11	8	8	31	106
1089670	2	1	3	4	0	0			8		100
1089006	1	1	3	4	0	0	10	14	7	60	116
1089700	2	1	2	5	2	2	11	5	6	60	73
1089092	1	1	5	5	0	0	11	21	6	42	102
1089649	2	1	4	6	0	0	16	30	6	25	105
1089605	2	1	5	5	0	0	8	16	4	60	80
1089622	2	1	1	4	0	0			4
1089040	1	2	4	5	0	0	6	23.6	1	44	102
1089627	2	1	4	6	2	2	12	13	0	32	100
1089034	1	1	4	6	0	0	15	25	0	38	108
1089614	2	1	4	5	2	1	9		-1	40	107
1089020	1	1	4	5	1	1	9	1	-5	60	82
1089032	1	1	3	4	0	0	12	10		32	108
1089078	1	1	4	4	1	2	8	12		36	97
1089630	2	1	1	7	2	1	14	19		34	105
1089639	2	1	3	7	2	3	18	28		30	105
1089683	2	1	3	4	2	1					108

## Sheet: LEGEND
Variable	Values	Describtion	Information
Subj	10890	Female	subject ID
	10896	Male
Sex	1	Female
	2	Male
Parent	1	Mother	parent who completed the questionnaires at the study visit
	2	Father
SES	1	High School	maternal education
	2	Technical/Trade School
	3	College
	4	Bachelor's
	5	Graduate/Professional
Age			in years
Gamer_status	0	Non Gamer
	1	Slow-Reaction Gamer
	2	Fast-Reaction Gamer
VG	0	0 mins	time spent playing videogames
	1	< 30 mins
	2	30 mins - 1 hr
	3	1hr - 3 hr
	4	>3hrs
AppScore			Selective attention score (/18)
VisSust			Vistual Sustained attention score (/30)
AudSust			Auditory sustained attention score (/30)
WSCT			Executive attention score (/60)
IQ			Full Scale Inteligence Quotient
